# Supplementary material for: Application of Nanopore Sequencing (MinION) for the Analysis of Bacteriome and Resistome of Bean Sprouts
Source: Microorganisms. 2021 Apr 27;9(5):937. doi: 10.3390/microorganisms9050937 (PMC8146283; doi:10.3390/microorganisms9050937)
Supplement: Supplementary file 1 [file microorganisms-09-00937-s001.zip]

Archive with 1 entries (1 files):
- microorganisms-1187544-supplementary.pdf
